# Supplementary material for: Fluoromethylcyclopropylamine derivatives as potential in vivo toxicophores – A cautionary disclosure
Source: Bioorg Med Chem Lett. 2019 Feb 15;29(4):560–2. doi: 10.1016/j.bmcl.2018.12.066 (PMC6376317; doi:10.1016/j.bmcl.2018.12.066)
Supplement: MOL files — ZIP file containing the MOL file of the most important compounds in this article [file mol.zip]

Archive with 13 entries (13 files):
- Compound2.mol
- Compound3.mol
- Compound4.mol
- Compound5.mol
- Compound6.mol
- Compound7.mol
- Compound8.mol
- Compound9.mol
- Compound10.mol
- Compound11.mol
- Compound12.mol
- Compound13.mol
- Compound1.mol
