# Supplementary material for: Fluoromethylcyclopropylamine derivatives as potential in vivo toxicophores – A cautionary disclosure
Source: Bioorg Med Chem Lett. 2019 Feb 15;29(4):560–2. doi: 10.1016/j.bmcl.2018.12.066 (PMC6376317; doi:10.1016/j.bmcl.2018.12.066)
Supplement: MOL files — ZIP file containing the MOL file of the most important compounds in this article [file mol.zip › Compound2.mol]

Compound 2.mol
  ChemDraw11131813172D

 28 31  0  0  0  0  0  0  0  0999 V2000
    0.3658   -1.6500    0.0000 C   0  0  0  0  0  0  0  0  0  0  0  0
    0.3658   -0.8250    0.0000 N   0  0  0  0  0  0  0  0  0  0  0  0
    1.0803   -0.4125    0.0000 C   0  0  0  0  0  0  0  0  0  0  0  0
    1.7948   -0.8250    0.0000 O   0  0  0  0  0  0  0  0  0  0  0  0
    1.0803    0.4125    0.0000 N   0  0  0  0  0  0  0  0  0  0  0  0
    1.7948    0.8250    0.0000 C   0  0  0  0  0  0  0  0  0  0  0  0
    2.5093    0.4125    0.0000 C   0  0  0  0  0  0  0  0  0  0  0  0
    3.2629    0.7481    0.0000 C   0  0  0  0  0  0  0  0  0  0  0  0
    3.8150    0.1350    0.0000 C   0  0  0  0  0  0  0  0  0  0  0  0
    3.4025   -0.5795    0.0000 N   0  0  0  0  0  0  0  0  0  0  0  0
    2.5955   -0.4080    0.0000 O   0  0  0  0  0  0  0  0  0  0  0  0
    0.3658    0.8250    0.0000 C   0  0  0  0  0  0  0  0  0  0  0  0
    0.3658    1.6500    0.0000 O   0  0  0  0  0  0  0  0  0  0  0  0
   -0.3486    0.4125    0.0000 C   0  0  0  0  0  0  0  0  0  0  0  0
   -1.0631    0.8250    0.0000 C   0  0  0  0  0  0  0  0  0  0  0  0
   -1.7776    0.4125    0.0000 C   0  0  0  0  0  0  0  0  0  0  0  0
   -1.7776   -0.4125    0.0000 C   0  0  0  0  0  0  0  0  0  0  0  0
   -1.0631   -0.8250    0.0000 C   0  0  0  0  0  0  0  0  0  0  0  0
   -0.3486   -0.4125    0.0000 C   0  0  0  0  0  0  0  0  0  0  0  0
   -2.4920    0.8250    0.0000 S   0  0  0  0  0  0  0  0  0  0  0  0
   -2.0795    1.5395    0.0000 O   0  0  0  0  0  0  0  0  0  0  0  0
   -2.9045    0.1105    0.0000 O   0  0  0  0  0  0  0  0  0  0  0  0
   -3.2065    1.2375    0.0000 N   0  0  0  0  0  0  0  0  0  0  0  0
    4.6354    0.2212    0.0000 C   0  0  0  0  0  0  0  0  0  0  0  0
   -3.9210    0.8250    0.0000 C   0  0  0  0  0  0  0  0  0  0  0  0
   -4.6354    1.2375    0.0000 C   0  0  0  0  0  0  0  0  0  0  0  0
   -4.3335    0.1105    0.0000 C   0  0  0  0  0  0  0  0  0  0  0  0
   -3.5085    0.1105    0.0000 C   0  0  0  0  0  0  0  0  0  0  0  0
  1  2  1  0      
  2  3  1  0      
  3  4  2  0      
  3  5  1  0      
  5  6  1  0      
  6  7  1  0      
  7  8  2  0      
  8  9  1  0      
  9 10  2  0      
 10 11  1  0      
  7 11  1  0      
  5 12  1  0      
 12 13  2  0      
 12 14  1  0      
 14 15  1  0      
 15 16  2  0      
 16 17  1  0      
 17 18  2  0      
 18 19  1  0      
 14 19  2  0      
  2 19  1  0      
 16 20  1  0      
 20 21  2  0      
 20 22  2  0      
 20 23  1  0      
  9 24  1  0      
 23 25  1  0      
 25 26  1  0      
 25 27  1  0      
 27 28  1  0      
 28 25  1  0      
M  END
