# Supplementary material for: Fluoromethylcyclopropylamine derivatives as potential in vivo toxicophores – A cautionary disclosure
Source: Bioorg Med Chem Lett. 2019 Feb 15;29(4):560–2. doi: 10.1016/j.bmcl.2018.12.066 (PMC6376317; doi:10.1016/j.bmcl.2018.12.066)
Supplement: MOL files — ZIP file containing the MOL file of the most important compounds in this article [file mol.zip › Compound3.mol]

Compound 3.mol
  ChemDraw11131813162D

 30 33  0  0  0  0  0  0  0  0999 V2000
   -0.3486   -0.5709    0.0000 C   0  0  0  0  0  0  0  0  0  0  0  0
   -0.3486    0.2541    0.0000 N   0  0  0  0  0  0  0  0  0  0  0  0
    0.3658    0.6666    0.0000 C   0  0  0  0  0  0  0  0  0  0  0  0
    1.0803    0.2541    0.0000 O   0  0  0  0  0  0  0  0  0  0  0  0
    0.3658    1.4916    0.0000 N   0  0  0  0  0  0  0  0  0  0  0  0
    1.0803    1.9041    0.0000 C   0  0  0  0  0  0  0  0  0  0  0  0
    1.7948    1.4916    0.0000 C   0  0  0  0  0  0  0  0  0  0  0  0
    2.5485    1.8271    0.0000 C   0  0  0  0  0  0  0  0  0  0  0  0
    3.1005    1.2141    0.0000 N   0  0  0  0  0  0  0  0  0  0  0  0
    2.6880    0.4996    0.0000 N   0  0  0  0  0  0  0  0  0  0  0  0
    1.8810    0.6711    0.0000 C   0  0  0  0  0  0  0  0  0  0  0  0
    3.9210    1.3003    0.0000 C   0  0  0  0  0  0  0  0  0  0  0  0
   -0.3486    1.9041    0.0000 C   0  0  0  0  0  0  0  0  0  0  0  0
   -0.3486    2.7291    0.0000 O   0  0  0  0  0  0  0  0  0  0  0  0
   -1.0631    1.4916    0.0000 C   0  0  0  0  0  0  0  0  0  0  0  0
   -1.7776    1.9041    0.0000 C   0  0  0  0  0  0  0  0  0  0  0  0
   -2.4920    1.4916    0.0000 C   0  0  0  0  0  0  0  0  0  0  0  0
   -2.4920    0.6666    0.0000 C   0  0  0  0  0  0  0  0  0  0  0  0
   -1.7776    0.2541    0.0000 C   0  0  0  0  0  0  0  0  0  0  0  0
   -1.0631    0.6666    0.0000 C   0  0  0  0  0  0  0  0  0  0  0  0
   -3.2065    1.9041    0.0000 S   0  0  0  0  0  0  0  0  0  0  0  0
   -2.7940    2.6186    0.0000 O   0  0  0  0  0  0  0  0  0  0  0  0
   -3.6190    1.1896    0.0000 O   0  0  0  0  0  0  0  0  0  0  0  0
   -3.9210    2.3166    0.0000 N   0  0  0  0  0  0  0  0  0  0  0  0
    0.3658   -0.9834    0.0000 C   0  0  0  0  0  0  0  0  0  0  0  0
    0.4521   -1.8039    0.0000 N   0  0  0  0  0  0  0  0  0  0  0  0
    1.2591   -1.9754    0.0000 N   0  0  0  0  0  0  0  0  0  0  0  0
    1.6716   -1.2609    0.0000 C   0  0  0  0  0  0  0  0  0  0  0  0
    1.1195   -0.6479    0.0000 C   0  0  0  0  0  0  0  0  0  0  0  0
    1.5946   -2.7291    0.0000 C   0  0  0  0  0  0  0  0  0  0  0  0
  1  2  1  0      
  2  3  1  0      
  3  4  2  0      
  3  5  1  0      
  5  6  1  0      
  6  7  1  0      
  7  8  2  0      
  8  9  1  0      
  9 10  1  0      
 10 11  2  0      
  7 11  1  0      
  9 12  1  0      
  5 13  1  0      
 13 14  2  0      
 13 15  1  0      
 15 16  1  0      
 16 17  2  0      
 17 18  1  0      
 18 19  2  0      
 19 20  1  0      
 15 20  2  0      
  2 20  1  0      
 17 21  1  0      
 21 22  2  0      
 21 23  2  0      
 21 24  1  0      
  1 25  1  0      
 25 26  2  0      
 26 27  1  0      
 27 28  1  0      
 28 29  2  0      
 29 25  1  0      
 27 30  1  0      
M  END
