# Supplementary material for: Fluoromethylcyclopropylamine derivatives as potential in vivo toxicophores – A cautionary disclosure
Source: Bioorg Med Chem Lett. 2019 Feb 15;29(4):560–2. doi: 10.1016/j.bmcl.2018.12.066 (PMC6376317; doi:10.1016/j.bmcl.2018.12.066)
Supplement: MOL files — ZIP file containing the MOL file of the most important compounds in this article [file mol.zip › Compound8.mol]

Compound 8.mol
  ChemDraw11131813182D

 37 41  0  0  0  0  0  0  0  0999 V2000
    0.4211   -0.5709    0.0000 C   0  0  0  0  0  0  0  0  0  0  0  0
    0.4211    0.2541    0.0000 N   0  0  0  0  0  0  0  0  0  0  0  0
    1.1356    0.6666    0.0000 C   0  0  0  0  0  0  0  0  0  0  0  0
    1.8501    0.2541    0.0000 O   0  0  0  0  0  0  0  0  0  0  0  0
    1.1356    1.4916    0.0000 N   0  0  0  0  0  0  0  0  0  0  0  0
    1.8501    1.9040    0.0000 C   0  0  0  0  0  0  0  0  0  0  0  0
    2.5644    1.4916    0.0000 C   0  0  0  0  0  0  0  0  0  0  0  0
    3.3181    1.8271    0.0000 C   0  0  0  0  0  0  0  0  0  0  0  0
    3.8701    1.2141    0.0000 N   0  0  0  0  0  0  0  0  0  0  0  0
    3.4576    0.4996    0.0000 N   0  0  0  0  0  0  0  0  0  0  0  0
    2.6507    0.6711    0.0000 C   0  0  0  0  0  0  0  0  0  0  0  0
    4.6906    1.3003    0.0000 C   0  0  0  0  0  0  0  0  0  0  0  0
    0.4211    1.9040    0.0000 C   0  0  0  0  0  0  0  0  0  0  0  0
    0.4211    2.7290    0.0000 O   0  0  0  0  0  0  0  0  0  0  0  0
   -0.2934    1.4916    0.0000 C   0  0  0  0  0  0  0  0  0  0  0  0
   -1.0078    1.9040    0.0000 C   0  0  0  0  0  0  0  0  0  0  0  0
   -1.7223    1.4916    0.0000 C   0  0  0  0  0  0  0  0  0  0  0  0
   -1.7223    0.6666    0.0000 C   0  0  0  0  0  0  0  0  0  0  0  0
   -1.0078    0.2541    0.0000 C   0  0  0  0  0  0  0  0  0  0  0  0
   -0.2934    0.6666    0.0000 C   0  0  0  0  0  0  0  0  0  0  0  0
   -2.4367    1.9040    0.0000 S   0  0  0  0  0  0  0  0  0  0  0  0
   -2.0242    2.6185    0.0000 O   0  0  0  0  0  0  0  0  0  0  0  0
   -2.8492    1.1896    0.0000 O   0  0  0  0  0  0  0  0  0  0  0  0
   -3.1511    2.3165    0.0000 N   0  0  0  0  0  0  0  0  0  0  0  0
   -3.8656    1.9040    0.0000 C   0  0  0  0  0  0  0  0  0  0  0  0
   -3.8656    1.0791    0.0000 C   0  0  0  0  0  0  0  0  0  0  0  0
   -4.2781    2.6185    0.0000 C   0  0  0  0  0  0  0  0  0  0  0  0
   -4.6906    1.9040    0.0000 C   0  0  0  0  0  0  0  0  0  0  0  0
    1.1356   -0.9834    0.0000 C   0  0  0  0  0  0  0  0  0  0  0  0
    1.2218   -1.8039    0.0000 N   0  0  0  0  0  0  0  0  0  0  0  0
    2.0287   -1.9753    0.0000 N   0  0  0  0  0  0  0  0  0  0  0  0
    2.4412   -1.2609    0.0000 C   0  0  0  0  0  0  0  0  0  0  0  0
    1.8892   -0.6479    0.0000 C   0  0  0  0  0  0  0  0  0  0  0  0
    2.3642   -2.7290    0.0000 C   0  0  0  0  0  0  0  0  0  0  0  0
   -4.5801    0.6666    0.0000 D   0  0  0  0  0  0  0  0  0  0  0  0
   -3.8656    0.2541    0.0000 D   0  0  0  0  0  0  0  0  0  0  0  0
   -3.2822    0.4957    0.0000 D   0  0  0  0  0  0  0  0  0  0  0  0
  1  2  1  0      
  2  3  1  0      
  3  4  2  0      
  3  5  1  0      
  5  6  1  0      
  6  7  1  0      
  7  8  2  0      
  8  9  1  0      
  9 10  1  0      
 10 11  2  0      
  7 11  1  0      
  9 12  1  0      
  5 13  1  0      
 13 14  2  0      
 13 15  1  0      
 15 16  1  0      
 16 17  2  0      
 17 18  1  0      
 18 19  2  0      
 19 20  1  0      
 15 20  2  0      
  2 20  1  0      
 17 21  1  0      
 21 22  2  0      
 21 23  2  0      
 21 24  1  0      
 24 25  1  0      
 25 26  1  0      
 25 27  1  0      
 27 28  1  0      
 28 25  1  0      
  1 29  1  0      
 29 30  2  0      
 30 31  1  0      
 31 32  1  0      
 32 33  2  0      
 33 29  1  0      
 31 34  1  0      
 26 35  1  0      
 26 36  1  0      
 26 37  1  0      
M  END
