# Supplementary material for: Fluoromethylcyclopropylamine derivatives as potential in vivo toxicophores – A cautionary disclosure
Source: Bioorg Med Chem Lett. 2019 Feb 15;29(4):560–2. doi: 10.1016/j.bmcl.2018.12.066 (PMC6376317; doi:10.1016/j.bmcl.2018.12.066)
Supplement: MOL files — ZIP file containing the MOL file of the most important compounds in this article [file mol.zip › Compound13.mol]

Compound 13.mol
  ChemDraw11131813222D

 30 33  0  0  0  0  0  0  0  0999 V2000
    0.8313   -1.4437    0.0000 C   0  0  0  0  0  0  0  0  0  0  0  0
    0.8313   -0.6187    0.0000 N   0  0  0  0  0  0  0  0  0  0  0  0
    1.5458   -0.2062    0.0000 C   0  0  0  0  0  0  0  0  0  0  0  0
    2.2603   -0.6187    0.0000 O   0  0  0  0  0  0  0  0  0  0  0  0
    1.5458    0.6187    0.0000 N   0  0  0  0  0  0  0  0  0  0  0  0
    2.2603    1.0312    0.0000 C   0  0  0  0  0  0  0  0  0  0  0  0
    2.9747    0.6187    0.0000 C   0  0  0  0  0  0  0  0  0  0  0  0
    3.7284    0.9542    0.0000 N   0  0  0  0  0  0  0  0  0  0  0  0
    4.2803    0.3412    0.0000 O   0  0  0  0  0  0  0  0  0  0  0  0
    3.8678   -0.3732    0.0000 C   0  0  0  0  0  0  0  0  0  0  0  0
    3.0610   -0.2017    0.0000 C   0  0  0  0  0  0  0  0  0  0  0  0
    0.8313    1.0312    0.0000 C   0  0  0  0  0  0  0  0  0  0  0  0
    0.8313    1.8562    0.0000 O   0  0  0  0  0  0  0  0  0  0  0  0
    0.1168    0.6187    0.0000 C   0  0  0  0  0  0  0  0  0  0  0  0
   -0.5975    1.0312    0.0000 C   0  0  0  0  0  0  0  0  0  0  0  0
   -1.3120    0.6187    0.0000 C   0  0  0  0  0  0  0  0  0  0  0  0
   -1.3120   -0.2062    0.0000 C   0  0  0  0  0  0  0  0  0  0  0  0
   -0.5975   -0.6187    0.0000 C   0  0  0  0  0  0  0  0  0  0  0  0
    0.1168   -0.2062    0.0000 C   0  0  0  0  0  0  0  0  0  0  0  0
   -2.0265    1.0312    0.0000 S   0  0  0  0  0  0  0  0  0  0  0  0
   -1.6140    1.7457    0.0000 O   0  0  0  0  0  0  0  0  0  0  0  0
   -2.4390    0.3167    0.0000 O   0  0  0  0  0  0  0  0  0  0  0  0
   -2.7409    1.4437    0.0000 N   0  0  0  0  0  0  0  0  0  0  0  0
   -3.4554    1.0312    0.0000 C   0  0  0  0  0  0  0  0  0  0  0  0
   -3.4554    0.2063    0.0000 C   0  0  0  0  0  0  0  0  0  0  0  0
   -3.8678    1.7457    0.0000 C   0  0  0  0  0  0  0  0  0  0  0  0
   -4.2803    1.0312    0.0000 C   0  0  0  0  0  0  0  0  0  0  0  0
   -4.1698   -0.2062    0.0000 F   0  0  0  0  0  0  0  0  0  0  0  0
    1.5458   -1.8562    0.0000 C   0  0  0  0  0  0  0  0  0  0  0  0
    4.2034   -1.1269    0.0000 C   0  0  0  0  0  0  0  0  0  0  0  0
  1  2  1  0      
  2  3  1  0      
  3  4  2  0      
  3  5  1  0      
  5  6  1  0      
  6  7  1  0      
  7  8  2  0      
  8  9  1  0      
  9 10  1  0      
 10 11  2  0      
  7 11  1  0      
  5 12  1  0      
 12 13  2  0      
 12 14  1  0      
 14 15  1  0      
 15 16  2  0      
 16 17  1  0      
 17 18  2  0      
 18 19  1  0      
 14 19  2  0      
  2 19  1  0      
 16 20  1  0      
 20 21  2  0      
 20 22  2  0      
 20 23  1  0      
 23 24  1  0      
 24 25  1  0      
 24 26  1  0      
 26 27  1  0      
 27 24  1  0      
 25 28  1  0      
  1 29  1  0      
 10 30  1  0      
M  END
